# Supplementary material for: BAP31 Regulates Wnt Signaling to Modulate Cell Migration in Lung Cancer
Source: Front Oncol. 2022 Mar 10;12:859195. doi: 10.3389/fonc.2022.859195 (PMC8960194; doi:10.3389/fonc.2022.859195)
Supplement: Supplementary file 1 [file DataSheet_1.zip]

Archive with 73 entries (48 files):
- raw data/
- raw data/Fig 1/
- raw data/Fig 1/BAP31_survival_ikifz(GEPIA2)lung cancer.pdf
- raw data/Fig 1/cck8/
- raw data/Fig 1/cck8/sibap31 sivdac1 cck8 24h.xlsx
- raw data/Fig 1/cck8/sibap31 sivdac1 cck8 48h.xlsx
- raw data/Fig 1/cck8/sibap31 sivdac1 cck8 72h.xlsx
- raw data/Fig 1/cck8/sibap31 sivdac1 cck8 96h.xlsx
- raw data/Fig 1/colony/
- raw data/Fig 1/colony/Administrator 2019-04-25 14 时 48 分  软琼脂克隆 control sinegative--1.scn
- raw data/Fig 1/colony/Administrator 2019-04-25 14 时 51 分 软琼脂克隆 sibap31 sivdac1--2.scn
- raw data/Fig 1/GECA BAP31.pdf
- raw data/Fig 2/
- raw data/Fig 2/A549 sibap31 cell cycle/
- raw data/Fig 2/A549 sibap31 cell cycle/Specimen_001_con_001.fcs
- raw data/Fig 2/A549 sibap31 cell cycle/Specimen_001_siBAP31_001.fcs
- raw data/Fig 2/apoptosis flow cytometry/
- raw data/Fig 2/apoptosis flow cytometry/Specimen_001_con3_001.fcs
- raw data/Fig 2/apoptosis flow cytometry/Specimen_001_siBAP31_003.fcs
- raw data/Fig 2/Fig 2 western blot.pdf
- raw data/Fig 2/qPCR/
- raw data/Fig 2/qPCR/admin_2019-05-31 12-55-19_BR001823 sibap31 bap31-flag autophagy 1 -  Quantification Summary.xls
- raw data/Fig 2/qPCR/admin_2019-05-31 16-25-38_BR001823 sibap31 bap31-flag cell cycle 3 -  Quantification Summary.xls
- raw data/Fig 3/
- raw data/Fig 3/A549 SIBAP31 INHIBITOR cck8.xlsx
- raw data/Fig 3/Fig 3 western blot.pdf
- raw data/Fig 3/qPCR/
- raw data/Fig 3/qPCR/admin_2019-05-31 12-55-19_BR001823 sibap31 bap31-flag autophagy 1 -  Quantification Summary.xls
- raw data/Fig 3/qPCR/admin_2019-05-31 16-25-38_BR001823 sibap31 bap31-flag cell cycle 3 -  Quantification Summary.xls
- raw data/Fig 4/
- raw data/Fig 4/Fig 4 western blot.pdf
- raw data/Fig 4/qPCR/
- raw data/Fig 4/qPCR/admin_2019-03-18 14-00-23_BR001823--a5498 sibap31 sivdac1 autophagy -  Quantification Summary.xls
- raw data/Fig 4/qPCR/admin_2019-03-18 15-50-24_BR001823--a5498 sibap31 sivdac1 emt -  Quantification Summary.xls
- raw data/Fig 4/qPCR/admin_2019-05-31 14-40-36_BR001823  sibap31 bap31-flag emt 2 -  Quantification Summary.xls
- raw data/Fig 4/qPCR/admin_2019-05-31 16-25-38_BR001823 sibap31 bap31-flag cell cycle 3 -  Quantification Summary.xls
- raw data/Fig 4/transwell/
- raw data/Fig 4/transwell/1.pdf
- raw data/Fig 5/
- raw data/Fig 5/Fig 5 western blot.pdf
- raw data/Fig 5/transwell/
- raw data/Fig 5/transwell/2.pdf
- raw data/Fig 6/
- raw data/Fig 6/a549 sibap31+TGFβ1 apoptosis/
- raw data/Fig 6/a549 sibap31+TGFβ1 apoptosis/Specimen_001_control_002.fcs
- raw data/Fig 6/a549 sibap31+TGFβ1 apoptosis/Specimen_001_siRNA TGFbeta_009.fcs
- raw data/Fig 6/a549 sibap31+TGFβ1 apoptosis/Specimen_001_siRNA_007.fcs
- raw data/Fig 6/a549 sibap31+TGFβ1 apoptosis/Specimen_001_TGF_004.fcs
- raw data/Fig 6/a549 sibap31+TGFβ1 cck8/
- raw data/Fig 6/a549 sibap31+TGFβ1 cck8/sibap31+tgf 24h.xlsx
- raw data/Fig 6/a549 sibap31+TGFβ1 cck8/sibap31+tgf 48h.xlsx
- raw data/Fig 6/a549 sibap31+TGFβ1 cck8/sibap31+tgf 72h.xlsx
- raw data/Fig 6/a549 sibap31+TGFβ1 cell cycle/
- raw data/Fig 6/a549 sibap31+TGFβ1 cell cycle/Specimen_001_control_001.fcs
- raw data/Fig 6/a549 sibap31+TGFβ1 cell cycle/Specimen_001_siRNA_001.fcs
- raw data/Fig 6/a549 sibap31+TGFβ1 cell cycle/Specimen_001_TGF siBAP31_001.fcs
- raw data/Fig 6/a549 sibap31+TGFβ1 cell cycle/Specimen_001_TGF_001.fcs
- raw data/Fig 6/Fig 6 western blot.pdf
- raw data/Fig 7/
- raw data/Fig 7/Fig 7 western blot.pdf
- raw data/Fig 8/
- raw data/Fig 8/A549 SIBAP31 INHIBITOR cck8.xlsx
- raw data/Fig 8/a549 sibap31+bio apoptosis/
- raw data/Fig 8/a549 sibap31+bio apoptosis/D01 sinegative.fcs
- raw data/Fig 8/a549 sibap31+bio apoptosis/D03 sinegative+bio.fcs
- raw data/Fig 8/a549 sibap31+bio apoptosis/E01 sibap31.fcs
- raw data/Fig 8/a549 sibap31+bio apoptosis/E03 sibap31+bio.fcs
- raw data/Fig 8/Fig 8 western blot.pdf
- raw data/Fig 8/β-catenin BAP31 immunofluorescence/
- raw data/Fig 8/β-catenin BAP31 immunofluorescence/BAP31/
- raw data/Fig 8/β-catenin BAP31 immunofluorescence/BAP31/3.pdf
- raw data/Fig 8/β-catenin BAP31 immunofluorescence/β-catenin/
- raw data/Fig 8/β-catenin BAP31 immunofluorescence/β-catenin/4.pdf
