# Supplementary material for: BAP31 Regulates Wnt Signaling to Modulate Cell Migration in Lung Cancer
Source: Front Oncol. 2022 Mar 10;12:859195. doi: 10.3389/fonc.2022.859195 (PMC8960194; doi:10.3389/fonc.2022.859195)
Supplement: Supplementary file 1 [file DataSheet_1.zip › raw data/Fig 1/cck8/sibap31 sivdac1 cck8 24h.xlsx]

## Sheet: 板1 - Sheet1
软件版本	2.01.14
实验文件路径:
方案文件路径:
板编号	板1
日期	2019-03-21
时间	10:44:56
检测仪类型:	Synergy H1
检测仪序列号:	271461
检测类型	检测仪
程序详细信息
板类型	96 WELL PLATE
孔选择	运行时间
检测	吸收光 终点
	全板
	波长: 450
	检测速度: 正常, 延迟: 100 msec, 测量值/数据点: 8
结果
实际温度:	26.6
		1	2	3	4	5	6	7	8	9	10	11	12
	A	24h	control	sinegative	sibap31	sivdac1								450
	B	a549	0.195	0.179	0.171	0.2								450
	C		0.206	0.176	0.169	0.197								450
	D		0.21	0.176	0.18	0.194								450
	E		0.258	0.174	0.18	0.206								450
	F		0.21	0.183	0.232	0.197								450
	G		0.107	0.108	0.11	blank								450
	H													450
