# Supplementary material for: BAP31 Regulates Wnt Signaling to Modulate Cell Migration in Lung Cancer
Source: Front Oncol. 2022 Mar 10;12:859195. doi: 10.3389/fonc.2022.859195 (PMC8960194; doi:10.3389/fonc.2022.859195)
Supplement: Supplementary file 1 [file DataSheet_1.zip › raw data/Fig 1/cck8/sibap31 sivdac1 cck8 72h.xlsx]

## Sheet: 板1 - Sheet1
软件版本	2.01.14
实验文件路径:
方案文件路径:
板编号	板1
日期	2019-03-23
时间	11:29:40
检测仪类型:	Synergy H1
检测仪序列号:	Unknown
检测类型	检测仪
程序详细信息
板类型	96 WELL PLATE
孔选择	运行时间
检测	吸收光 终点
	全板
	波长: 450
	检测速度: 正常, 延迟: 100 msec, 测量值/数据点: 8
结果
实际温度:	25.5
		1	2	3	4	5	6	7	8	9	10	11	12
	A	cck8 72h	control	sinegative	sibap31	sivdac1								450
	B	a549	0.924	0.626	0.374	0.53								450
	C		0.907	0.699	0.429	0.512								450
	D		0.951	0.644	0.454	0.527								450
	E		1.002	0.632	0.478	0.494								450
	F		0.936	0.65	0.415	0.506								450
	G		0.118	0.109	0.11	0.105	blank							450
	H													450
