# Supplementary material for: BAP31 Regulates Wnt Signaling to Modulate Cell Migration in Lung Cancer
Source: Front Oncol. 2022 Mar 10;12:859195. doi: 10.3389/fonc.2022.859195 (PMC8960194; doi:10.3389/fonc.2022.859195)
Supplement: Supplementary file 1 [file DataSheet_1.zip › raw data/Fig 2/qPCR/admin_2019-05-31 12-55-19_BR001823 sibap31 bap31-flag autophagy 1 - Quantification Summary.xls]

## Sheet: 0
	Well	Fluor	Target	Content	Sample	Cq	SQ
	A01	SYBR	GAPDH	Unkn	sinegative	15.461
	A02	SYBR	GAPDH	Unkn	sinegative	15.1775
	A03	SYBR	BAP31	Unkn	sinegative	18.6755
	A04	SYBR	BAP31	Unkn	sinegative	18.994
	A05	SYBR		Unkn		17.399
	A06	SYBR		Unkn		17.2403
	A07	SYBR		Unkn		21.195
	A08	SYBR		Unkn		21.2721
	A09	SYBR		Unkn		32.7223
	A10	SYBR		Unkn		32.2882
	A11	SYBR		Unkn		30.6794
	A12	SYBR		Unkn		30.033
	B01	SYBR	GAPDH	Unkn	sibap31	15.2336
	B02	SYBR	GAPDH	Unkn	sibap31	15.4355
	B03	SYBR	BAP31	Unkn	sibap31	21.7584
	B04	SYBR	BAP31	Unkn	sibap31	21.8629
	B05	SYBR		Unkn		17.4886
	B06	SYBR		Unkn		16.6676
	B07	SYBR		Unkn		19.6981
	B08	SYBR		Unkn		20.4462
	B09	SYBR		Unkn		31.3313
	B10	SYBR		Unkn		31.1922
	B11	SYBR		Unkn		29.5892
	B12	SYBR		Unkn		30.864
	C01	SYBR		Unkn		14.4586
	C02	SYBR		Unkn		14.9489
	C03	SYBR		Unkn		18.255
	C04	SYBR		Unkn		18.1831
	C05	SYBR		Unkn		16.9678
	C06	SYBR		Unkn		17.1134
	C07	SYBR		Unkn		20.2151
	C08	SYBR		Unkn		20.8319
	C09	SYBR		Unkn		31.4181
	C10	SYBR		Unkn		31.3706
	C11	SYBR		Unkn		29.7799
	C12	SYBR		Unkn		30.4391
	D01	SYBR		Unkn		14.5981
	D02	SYBR		Unkn		14.4262
	D03	SYBR		Unkn		7.87032
	D04	SYBR		Unkn		7.45222
	D05	SYBR		Unkn		17.3533
	D06	SYBR		Unkn		17.3377
	D07	SYBR		Unkn		20.4905
	D08	SYBR		Unkn		20.7521
	D09	SYBR		Unkn		31.6335
	D10	SYBR		Unkn		31.4071
	D11	SYBR		Unkn		29.3204
	D12	SYBR		Unkn		30.4942
	E01	SYBR		Unkn		19.0642
	E02	SYBR		Unkn		18.9318
	E03	SYBR		Unkn		20.4032
	E04	SYBR		Unkn		20.5906
	E05	SYBR		Unkn		21.036
	E06	SYBR		Unkn		21.2151
	E07	SYBR	CCNB1	Unkn	sinegative	18.9416
	E08	SYBR	CCNB1	Unkn	sinegative	19.0337
	E09	SYBR	CCNB2	Unkn	sinegative	19.3755
	E10	SYBR	CCNB2	Unkn	sinegative	19.0885
	E11	SYBR		Unkn		25.1607
	E12	SYBR		Unkn		26.0051
	F01	SYBR		Unkn		20.0533
	F02	SYBR		Unkn		19.8144
	F03	SYBR		Unkn		20.0339
	F04	SYBR		Unkn		20.1436
	F05	SYBR		Unkn		19.6753
	F06	SYBR		Unkn		19.7691
	F07	SYBR	CCNB1	Unkn	sibap31	19.6043
	F08	SYBR	CCNB1	Unkn	sibap31	19.7061
	F09	SYBR	CCNB2	Unkn	sibap31	19.3891
	F10	SYBR	CCNB2	Unkn	sibap31	19.2759
	F11	SYBR		Unkn		24.08
	F12	SYBR		Unkn		24.3404
	G01	SYBR		Unkn		19.1024
	G02	SYBR		Unkn		18.8992
	G03	SYBR		Unkn		20.6143
	G04	SYBR		Unkn		20.4637
	G05	SYBR		Unkn		20.2624
	G06	SYBR		Unkn		19.9313
	G07	SYBR		Unkn		18.6052
	G08	SYBR		Unkn		18.3924
	G09	SYBR		Unkn		18.5859
	G10	SYBR		Unkn		18.536
	G11	SYBR		Unkn		24.5202
	G12	SYBR		Unkn		29.2186
	H01	SYBR		Unkn		19.3842
	H02	SYBR		Unkn		19.0088
	H03	SYBR		Unkn		20.9573
	H04	SYBR		Unkn		21.0577
	H05	SYBR		Unkn		20.6413
	H06	SYBR		Unkn		20.2735
	H07	SYBR		Unkn		19.0164
	H08	SYBR		Unkn		18.9505
	H09	SYBR		Unkn		19.5097
	H10	SYBR		Unkn		19.0863
	H11	SYBR		Unkn		25.3208
	H12	SYBR		Unkn		25.3874

## Sheet: Run Information
File Name	admin_2019-05-31 12-55-19_BR001823 sibap31 bap31-flag autophagy 1.pcrd
Created By User	admin
Notes
ID
Run Started	2019-5-31 12:55:09 UTC +08:00
Run Ended	2019-5-31 14:37:54 UTC +08:00
Sample Vol	10
Lid Temp	105
Protocol File Name	bio-tool 10ul三步法.prcl
Plate Setup File Name	Quick Plate_96 wells_SYBR Only.pltd
Base Serial Number	BR001823
Optical Head Serial Number	788BR01792
CFX Manager Version	2.1.1022.0523.
