# Supplementary material for: BAP31 Regulates Wnt Signaling to Modulate Cell Migration in Lung Cancer
Source: Front Oncol. 2022 Mar 10;12:859195. doi: 10.3389/fonc.2022.859195 (PMC8960194; doi:10.3389/fonc.2022.859195)
Supplement: Supplementary file 1 [file DataSheet_1.zip › raw data/Fig 3/A549 SIBAP31 INHIBITOR cck8.xlsx]

## Sheet: 板1 - Sheet1
软件版本	2.01.14
实验文件路径:
方案文件路径:
板编号	板1
日期	2021-08-01
时间	13:10:25
检测仪类型:	Synergy H4
检测仪序列号:	271461
检测类型	检测仪
程序详细信息
板类型	96 WELL PLATE
孔选择	运行时间
检测	吸收光 终点
	全板
	波长: 450
	检测速度: 正常, 延迟: 100 msec, 测量值/数据点: 8
结果
实际温度:	26.4
		1	2	3	4	5	6	7	8	9	10	11	12
	A	a5498	sinegative					sibap31						450
	B	tgfbeta1	3.571	3.676	3.405	3.578	3.189	2.904	2.854	2.925	2.989	3.089		450
	C	60mgcl2	2.298	2.501	2.258	2.161	2.155	1.88	1.852	1.873	1.877	2.052		450
	D	control	3.739	OVRFLW	3.738	3.785	3.805	2.837	2.722	3.228	3.07	2.99		450
	E	z-vad-fmk	3.843	3.899	OVRFLW	3.735	3.679	2.915	2.984	2.912	3.195	2.987		450
	F	rsl3	0.204	0.244	0.234	0.223	0.236	0.244	0.205	0.217	0.213	0.21		450
	G	cis	3.539	3.729	3.465	3.363	3.837	2.856	2.9	2.701	2.735	2.635		450
	H		0.119	0.12	0.127	0.125	0.12	0.121	0.129	0.122	blank	0.122875		450

## Sheet: 板2 - Sheet1
软件版本	2.01.14
实验文件路径:
方案文件路径:
板编号	板2
日期	2021-08-01
时间	13:14:53
检测仪类型:	Synergy H4
检测仪序列号:	271461
检测类型	检测仪
程序详细信息
板类型	96 WELL PLATE
孔选择	运行时间
检测	吸收光 终点
	全板
	波长: 450
	检测速度: 正常, 延迟: 100 msec, 测量值/数据点: 8
结果
实际温度:	26.4
		1	2	3	4	5	6	7	8	9	10	11	12
	A	a5498	sinegative					sibap31						450
	B	3-ma	3.575	3.375	3.583	3.52	3.351	2.573	2.483	2.55	2.276	2.519		450
	C	cq	2.82	2.996	3.295	3.15	2.769	2.443	2.256	2.71	2.749	2.385		450
	D	control	3.977	OVRFLW	OVRFLW	3.994	OVRFLW	3.324	2.929	3.259	3.051	3.087		450
	E	xav939	3.817	OVRFLW	OVRFLW	OVRFLW	3.634	2.777	2.664	2.737	2.929	2.618		450
	F	bio	3.987	OVRFLW	3.947	3.947	OVRFLW	3.349	3.726	3.457	3.292	3.03		450
	G	sivdac1	3.479	3.894	OVRFLW	3.545	3.719	2.849	2.923	2.732	2.746	2.534		450
	H		0.116	0.119	0.118	0.124	0.116	0.116	0.117	0.123	blank	0.118625		450
