# Supplementary material for: BAP31 Regulates Wnt Signaling to Modulate Cell Migration in Lung Cancer
Source: Front Oncol. 2022 Mar 10;12:859195. doi: 10.3389/fonc.2022.859195 (PMC8960194; doi:10.3389/fonc.2022.859195)
Supplement: Supplementary file 1 [file DataSheet_1.zip › raw data/Fig 3/qPCR/admin_2019-05-31 12-55-19_BR001823 sibap31 bap31-flag autophagy 1 - Quantification Summary.xls]

## Sheet: 0
	Well	Fluor	Target	Content	Sample	Cq	SQ
	A01	SYBR	gapdh	Unkn	sinegative	15.461
	A02	SYBR	gapdh	Unkn	sinegative	15.1775
	A03	SYBR	BAP31	Unkn	sinegative	18.6755
	A04	SYBR	BAP31	Unkn	sinegative	18.994
	A05	SYBR		Unkn	sinegative	17.399
	A06	SYBR		Unkn	sinegative	17.2403
	A07	SYBR	beclin1	Unkn	sinegative	21.195
	A08	SYBR	beclin1	Unkn	sinegative	21.2721
	A09	SYBR		Unkn	sinegative	32.7223
	A10	SYBR		Unkn	sinegative	32.2882
	A11	SYBR		Unkn	sinegative	30.6794
	A12	SYBR		Unkn	sinegative	30.033
	B01	SYBR	gapdh	Unkn	sibap31	15.2336
	B02	SYBR	gapdh	Unkn	sibap31	15.4355
	B03	SYBR	BAP31	Unkn	sibap31	21.7584
	B04	SYBR	BAP31	Unkn	sibap31	21.8629
	B05	SYBR		Unkn	sibap31	17.4886
	B06	SYBR		Unkn	sibap31	16.6676
	B07	SYBR	beclin1	Unkn	sibap31	19.6981
	B08	SYBR	beclin1	Unkn	sibap31	20.4462
	B09	SYBR		Unkn	sibap31	31.3313
	B10	SYBR		Unkn	sibap31	31.1922
	B11	SYBR		Unkn	sibap31	29.5892
	B12	SYBR		Unkn	sibap31	30.864
	C01	SYBR	gapdh	Unkn	pcdna3.1	14.4586
	C02	SYBR	gapdh	Unkn	pcdna3.1	14.9489
	C03	SYBR	BAP31	Unkn	pcdna3.1	18.255
	C04	SYBR	BAP31	Unkn	pcdna3.1	18.1831
	C05	SYBR		Unkn	pcdna3.1	16.9678
	C06	SYBR		Unkn	pcdna3.1	17.1134
	C07	SYBR	beclin1	Unkn	pcdna3.1	20.2151
	C08	SYBR	beclin1	Unkn	pcdna3.1	20.8319
	C09	SYBR		Unkn	pcdna3.1	31.4181
	C10	SYBR		Unkn	pcdna3.1	31.3706
	C11	SYBR		Unkn	pcdna3.1	29.7799
	C12	SYBR		Unkn	pcdna3.1	30.4391
	D01	SYBR	gapdh	Unkn	bap31-flag	14.5981
	D02	SYBR	gapdh	Unkn	bap31-flag	14.4262
	D03	SYBR	BAP31	Unkn	bap31-flag	7.87032
	D04	SYBR	BAP31	Unkn	bap31-flag	7.45222
	D05	SYBR		Unkn	bap31-flag	17.3533
	D06	SYBR		Unkn	bap31-flag	17.3377
	D07	SYBR	beclin1	Unkn	bap31-flag	20.4905
	D08	SYBR	beclin1	Unkn	bap31-flag	20.7521
	D09	SYBR		Unkn	bap31-flag	31.6335
	D10	SYBR		Unkn	bap31-flag	31.4071
	D11	SYBR		Unkn	bap31-flag	29.3204
	D12	SYBR		Unkn	bap31-flag	30.4942
	E01	SYBR		Unkn	sinegative	19.0642
	E02	SYBR		Unkn	sinegative	18.9318
	E03	SYBR		Unkn	sinegative	20.4032
	E04	SYBR		Unkn	sinegative	20.5906
	E05	SYBR	lc3	Unkn	sinegative	21.036
	E06	SYBR	lc3	Unkn	sinegative	21.2151
	E07	SYBR		Unkn	sinegative	18.9416
	E08	SYBR		Unkn	sinegative	19.0337
	E09	SYBR		Unkn	sinegative	19.3755
	E10	SYBR		Unkn	sinegative	19.0885
	E11	SYBR		Unkn	sinegative	25.1607
	E12	SYBR		Unkn	sinegative	26.0051
	F01	SYBR		Unkn	sibap31	20.0533
	F02	SYBR		Unkn	sibap31	19.8144
	F03	SYBR		Unkn	sibap31	20.0339
	F04	SYBR		Unkn	sibap31	20.1436
	F05	SYBR	lc3	Unkn	sibap31	19.6753
	F06	SYBR	lc3	Unkn	sibap31	19.7691
	F07	SYBR		Unkn	sibap31	19.6043
	F08	SYBR		Unkn	sibap31	19.7061
	F09	SYBR		Unkn	sibap31	19.3891
	F10	SYBR		Unkn	sibap31	19.2759
	F11	SYBR		Unkn	sibap31	24.08
	F12	SYBR		Unkn	sibap31	24.3404
	G01	SYBR		Unkn	pcdna3.1	19.1024
	G02	SYBR		Unkn	pcdna3.1	18.8992
	G03	SYBR		Unkn	pcdna3.1	20.6143
	G04	SYBR		Unkn	pcdna3.1	20.4637
	G05	SYBR	lc3	Unkn	pcdna3.1	20.2624
	G06	SYBR	lc3	Unkn	pcdna3.1	19.9313
	G07	SYBR		Unkn	pcdna3.1	18.6052
	G08	SYBR		Unkn	pcdna3.1	18.3924
	G09	SYBR		Unkn	pcdna3.1	18.5859
	G10	SYBR		Unkn	pcdna3.1	18.536
	G11	SYBR		Unkn	pcdna3.1	24.5202
	G12	SYBR		Unkn	pcdna3.1	29.2186
	H01	SYBR		Unkn	bap31-flag	19.3842
	H02	SYBR		Unkn	bap31-flag	19.0088
	H03	SYBR		Unkn	bap31-flag	20.9573
	H04	SYBR		Unkn	bap31-flag	21.0577
	H05	SYBR	lc3	Unkn	bap31-flag	20.6413
	H06	SYBR	lc3	Unkn	bap31-flag	20.2735
	H07	SYBR		Unkn	bap31-flag	19.0164
	H08	SYBR		Unkn	bap31-flag	18.9505
	H09	SYBR		Unkn	bap31-flag	19.5097
	H10	SYBR		Unkn	bap31-flag	19.0863
	H11	SYBR		Unkn	bap31-flag	25.3208
	H12	SYBR		Unkn	bap31-flag	25.3874

## Sheet: Run Information
File Name	admin_2019-05-31 12-55-19_BR001823 sibap31 bap31-flag autophagy 1.pcrd
Created By User	admin
Notes
ID
Run Started	2019-5-31 12:55:09 UTC +08:00
Run Ended	2019-5-31 14:37:54 UTC +08:00
Sample Vol	10
Lid Temp	105
Protocol File Name	bio-tool 10ul三步法.prcl
Plate Setup File Name	Quick Plate_96 wells_SYBR Only.pltd
Base Serial Number	BR001823
Optical Head Serial Number	788BR01792
CFX Manager Version	2.1.1022.0523.
