# Supplementary material for: BAP31 Regulates Wnt Signaling to Modulate Cell Migration in Lung Cancer
Source: Front Oncol. 2022 Mar 10;12:859195. doi: 10.3389/fonc.2022.859195 (PMC8960194; doi:10.3389/fonc.2022.859195)
Supplement: Supplementary file 1 [file DataSheet_1.zip › raw data/Fig 4/qPCR/admin_2019-03-18 14-00-23_BR001823--a5498 sibap31 sivdac1 autophagy - Quantification Summary.xls]

## Sheet: 0
	Well	Fluor	Target	Content	Sample	Cq	SQ
	A01	SYBR		Unkn		14.9363
	A02	SYBR		Unkn		14.1531
	A03	SYBR		Unkn		18.143
	A04	SYBR		Unkn		18.1132
	A05	SYBR		Unkn		17.0399
	A06	SYBR		Unkn		16.8625
	A07	SYBR		Unkn		18.8082
	A08	SYBR		Unkn		19.4891
	A09	SYBR		Unkn		20.3175
	A10	SYBR		Unkn		20.452
	A11	SYBR		Unkn		17.2596
	A12	SYBR		Unkn		24.6266
	B01	SYBR	gapdh	Unkn	sinegative	14.3603
	B02	SYBR	gapdh	Unkn	sinegative	14.7352
	B03	SYBR	bap31	Unkn	sinegative	18.2221
	B04	SYBR	bap31	Unkn	sinegative	18.1725
	B05	SYBR		Unkn	sinegative	17.2192
	B06	SYBR		Unkn	sinegative	16.8028
	B07	SYBR		Unkn	sinegative	18.9419
	B08	SYBR		Unkn	sinegative	19.1038
	B09	SYBR		Unkn	sinegative	24.7605
	B10	SYBR		Unkn	sinegative	20.4094
	B11	SYBR		Unkn	sinegative	20.0107
	B12	SYBR		Unkn	sinegative	21.2271
	C01	SYBR	gapdh	Unkn	sibap31	14.8457
	C02	SYBR	gapdh	Unkn	sibap31	14.9155
	C03	SYBR	bap31	Unkn	sibap31	21.3675
	C04	SYBR	bap31	Unkn	sibap31	21.4253
	C05	SYBR		Unkn	sibap31	16.0106
	C06	SYBR		Unkn	sibap31	16.1547
	C07	SYBR		Unkn	sibap31	19.198
	C08	SYBR		Unkn	sibap31	19.7065
	C09	SYBR		Unkn	sibap31	20.1172
	C10	SYBR		Unkn	sibap31	19.7757
	C11	SYBR		Unkn	sibap31	19.3591
	C12	SYBR		Unkn	sibap31	23.6173
	D01	SYBR		Unkn		15.0826
	D02	SYBR		Unkn		14.7716
	D03	SYBR		Unkn		18.3056
	D04	SYBR		Unkn		18.2443
	D05	SYBR		Unkn		21.9956
	D06	SYBR		Unkn		21.8774
	D07	SYBR		Unkn		18.9678
	D08	SYBR		Unkn		19.337
	D09	SYBR		Unkn		20.985
	D10	SYBR		Unkn		20.5166
	D11	SYBR		Unkn		19.9249
	D12	SYBR		Unkn		21.035
	E01	SYBR		Unkn		30.8304
	E02	SYBR		Unkn		32.0091
	E03	SYBR		Unkn		19.8039
	E04	SYBR		Unkn		19.9057
	E05	SYBR		Unkn		29.6638
	E06	SYBR		Unkn		30.3962
	E07	SYBR		Unkn		24.2692
	E08	SYBR		Unkn		26.3481
	E09	SYBR		Unkn		18.0128
	E10	SYBR		Unkn		18.0967
	E11	SYBR		Unkn		18.359
	E12	SYBR		Unkn		18.6524
	F01	SYBR		Unkn		32.3312
	F02	SYBR		Unkn		31.1279
	F03	SYBR		Unkn		20.5925
	F04	SYBR		Unkn		20.6779
	F05	SYBR		Unkn		29.3383
	F06	SYBR		Unkn		29.8376
	F07	SYBR		Unkn		24.5147
	F08	SYBR		Unkn		25.1794
	F09	SYBR		Unkn		18.3408
	F10	SYBR		Unkn		18.1393
	F11	SYBR		Unkn		18.5025
	F12	SYBR		Unkn		18.7532
	G01	SYBR		Unkn		33.3276
	G02	SYBR		Unkn		31.4713
	G03	SYBR		Unkn		19.4017
	G04	SYBR		Unkn		19.6363
	G05	SYBR		Unkn		30.1775
	G06	SYBR		Unkn		29.65
	G07	SYBR		Unkn		25.1034
	G08	SYBR		Unkn		25.1747
	G09	SYBR		Unkn		19.0865
	G10	SYBR		Unkn		19.1707
	G11	SYBR		Unkn		18.7772
	G12	SYBR		Unkn		19.1387
	H01	SYBR		Unkn		33.3107
	H02	SYBR		Unkn		32.7675
	H03	SYBR		Unkn		20.4354
	H04	SYBR		Unkn		20.3585
	H05	SYBR		Unkn		30.0018
	H06	SYBR		Unkn		29.8264
	H07	SYBR		Unkn		27.0564
	H08	SYBR		Unkn		27.4072
	H09	SYBR		Unkn		19.8086
	H10	SYBR		Unkn		19.6295
	H11	SYBR		Unkn		19.5823
	H12	SYBR		Unkn		19.5902

## Sheet: Run Information
File Name	admin_2019-03-18 14-00-23_BR001823--a5498 sibap31 sivdac1 autophagy.pcrd
Created By User	admin
Notes
ID
Run Started	2019-3-18 14:33:20 UTC +08:00
Run Ended	2019-3-18 16:16:46 UTC +08:00
Sample Vol	10
Lid Temp	105
Protocol File Name	bio-tool 10ul三步法.prcl
Plate Setup File Name	Quick Plate_96 wells_SYBR Only.pltd
Base Serial Number	BR001823
Optical Head Serial Number	788BR01792
CFX Manager Version	2.1.1022.0523.
