# Supplementary material for: BAP31 Regulates Wnt Signaling to Modulate Cell Migration in Lung Cancer
Source: Front Oncol. 2022 Mar 10;12:859195. doi: 10.3389/fonc.2022.859195 (PMC8960194; doi:10.3389/fonc.2022.859195)
Supplement: Supplementary file 1 [file DataSheet_1.zip › raw data/Fig 4/qPCR/admin_2019-03-18 15-50-24_BR001823--a5498 sibap31 sivdac1 emt - Quantification Summary.xls]

## Sheet: 0
	Well	Fluor	Target	Content	Sample	Cq	SQ
	A01	SYBR		Unkn		15.0268
	A02	SYBR		Unkn		14.2987
	A03	SYBR		Unkn		22.7373
	A04	SYBR		Unkn		22.8808
	A05	SYBR		Unkn		23.0565
	A06	SYBR		Unkn		23.3924
	A07	SYBR		Unkn		26.0094
	A08	SYBR		Unkn		26.4637
	A09	SYBR		Unkn		26.2479
	A10	SYBR		Unkn		26.0999
	A11	SYBR		Unkn		35.5474
	A12	SYBR		Unkn		26.9463
	B01	SYBR	gapdh	Unkn	sinegative	14.3892
	B02	SYBR	gapdh	Unkn	sinegative	14.6153
	B03	SYBR	e-cadherin	Unkn	sinegative	23.154
	B04	SYBR	e-cadherin	Unkn	sinegative	23.332
	B05	SYBR	n-cadherin	Unkn	sinegative	23.9487
	B06	SYBR	n-cadherin	Unkn	sinegative	23.1138
	B07	SYBR		Unkn	sinegative	25.9301
	B08	SYBR		Unkn	sinegative	26.721
	B09	SYBR		Unkn	sinegative	25.7111
	B10	SYBR		Unkn	sinegative	25.7032
	B11	SYBR		Unkn	sinegative	25.6804
	B12	SYBR		Unkn	sinegative	26.884
	C01	SYBR	gapdh	Unkn	sibap31	14.8043
	C02	SYBR	gapdh	Unkn	sibap31	14.5908
	C03	SYBR	e-cadherin	Unkn	sibap31	24.7718
	C04	SYBR	e-cadherin	Unkn	sibap31	24.8547
	C05	SYBR	n-cadherin	Unkn	sibap31	23.0806
	C06	SYBR	n-cadherin	Unkn	sibap31	23.4513
	C07	SYBR		Unkn	sibap31	26.1301
	C08	SYBR		Unkn	sibap31	26.5826
	C09	SYBR		Unkn	sibap31	26.1654
	C10	SYBR		Unkn	sibap31	26.0455
	C11	SYBR		Unkn	sibap31	39.0729
	C12	SYBR		Unkn	sibap31	26.3665
	D01	SYBR		Unkn		14.785
	D02	SYBR		Unkn		14.5375
	D03	SYBR		Unkn		22.7133
	D04	SYBR		Unkn		22.4329
	D05	SYBR		Unkn		22.2633
	D06	SYBR		Unkn		22.2186
	D07	SYBR		Unkn		26.2181
	D08	SYBR		Unkn		26.5556
	D09	SYBR		Unkn		25.1636
	D10	SYBR		Unkn		25.042
	D11	SYBR		Unkn		25.7414
	D12	SYBR		Unkn		26.6723
	E01	SYBR		Unkn		23.2032
	E02	SYBR		Unkn		23.0648
	E03	SYBR		Unkn		25.8557
	E04	SYBR		Unkn		26.0659
	E05	SYBR		Unkn		15.2076
	E06	SYBR		Unkn		15.2077
	E07	SYBR		Unkn		23.9401
	E08	SYBR		Unkn		24.5085
	E09	SYBR		Unkn		23.3435
	E10	SYBR		Unkn		23.0351
	E11	SYBR		Unkn		29.3993
	E12	SYBR		Unkn		30.0264
	F01	SYBR		Unkn	sinegative	23.3322
	F02	SYBR		Unkn	sinegative	23.009
	F03	SYBR		Unkn	sinegative	25.234
	F04	SYBR		Unkn	sinegative	25.4629
	F05	SYBR	vimentin	Unkn	sinegative	15.1413
	F06	SYBR	vimentin	Unkn	sinegative	16.0137
	F07	SYBR		Unkn	sinegative	23.3405
	F08	SYBR		Unkn	sinegative	23.9921
	F09	SYBR		Unkn	sinegative	24.1523
	F10	SYBR		Unkn	sinegative	23.7535
	F11	SYBR	mmp9	Unkn	sinegative	27.5676
	F12	SYBR	mmp9	Unkn	sinegative	27.6785
	G01	SYBR		Unkn	sibap31	23.1542
	G02	SYBR		Unkn	sibap31	23.028
	G03	SYBR		Unkn	sibap31	26.0012
	G04	SYBR		Unkn	sibap31	26.3026
	G05	SYBR	vimentin	Unkn	sibap31	15.5219
	G06	SYBR	vimentin	Unkn	sibap31	15.1557
	G07	SYBR		Unkn	sibap31	25.1692
	G08	SYBR		Unkn	sibap31	25.0811
	G09	SYBR		Unkn	sibap31	23.5753
	G10	SYBR		Unkn	sibap31	23.9427
	G11	SYBR	mmp9	Unkn	sibap31	28.0844
	G12	SYBR	mmp9	Unkn	sibap31	28.3296
	H01	SYBR		Unkn		24.3012
	H02	SYBR		Unkn		23.9055
	H03	SYBR		Unkn		26.4068
	H04	SYBR		Unkn		26.3947
	H05	SYBR		Unkn		16.6861
	H06	SYBR		Unkn		16.2635
	H07	SYBR		Unkn		25.6535
	H08	SYBR		Unkn		26.1147
	H09	SYBR		Unkn		22.5655
	H10	SYBR		Unkn		22.571
	H11	SYBR		Unkn		28.8664
	H12	SYBR		Unkn		29.0557

## Sheet: Run Information
File Name	admin_2019-03-18 15-50-24_BR001823--a5498 sibap31 sivdac1 emt.pcrd
Created By User	admin
Notes
ID
Run Started	2019-3-18 16:22:12 UTC +08:00
Run Ended	2019-3-18 18:04:20 UTC +08:00
Sample Vol	10
Lid Temp	105
Protocol File Name	bio-tool 10ul三步法.prcl
Plate Setup File Name	Quick Plate_96 wells_SYBR Only.pltd
Base Serial Number	BR001823
Optical Head Serial Number	788BR01792
CFX Manager Version	2.1.1022.0523.
