# Supplementary material for: BAP31 Regulates Wnt Signaling to Modulate Cell Migration in Lung Cancer
Source: Front Oncol. 2022 Mar 10;12:859195. doi: 10.3389/fonc.2022.859195 (PMC8960194; doi:10.3389/fonc.2022.859195)
Supplement: Supplementary file 1 [file DataSheet_1.zip › raw data/Fig 4/qPCR/admin_2019-05-31 14-40-36_BR001823 sibap31 bap31-flag emt 2 - Quantification Summary.xls]

## Sheet: 0
	Well	Fluor	Target	Content	Sample	Cq	SQ
	A01	SYBR	gapdh	Unkn	sinegative	14.9665
	A02	SYBR	gapdh	Unkn	sinegative	14.3155
	A03	SYBR		Unkn	sinegative	24.3223
	A04	SYBR		Unkn	sinegative	24.4507
	A05	SYBR	n-cad	Unkn	sinegative	23.8246
	A06	SYBR	n-cad	Unkn	sinegative	24.0097
	A07	SYBR	snail	Unkn	sinegative	25.9669
	A08	SYBR	snail	Unkn	sinegative	26.1266
	A09	SYBR	slug	Unkn	sinegative	27.1982
	A10	SYBR	slug	Unkn	sinegative	27.0123
	A11	SYBR	twist	Unkn	sinegative	23.8716
	A12	SYBR	twist	Unkn	sinegative	25.7776
	B01	SYBR	gapdh	Unkn	sibap31	14.4817
	B02	SYBR	gapdh	Unkn	sibap31	14.7124
	B03	SYBR		Unkn	sibap31	24.205
	B04	SYBR		Unkn	sibap31	24.5155
	B05	SYBR	n-cad	Unkn	sibap31	23.7549
	B06	SYBR	n-cad	Unkn	sibap31	23.1663
	B07	SYBR	snail	Unkn	sibap31	25.8235
	B08	SYBR	snail	Unkn	sibap31	26.4368
	B09	SYBR	slug	Unkn	sibap31	26.8221
	B10	SYBR	slug	Unkn	sibap31	27.2953
	B11	SYBR	twist	Unkn	sibap31	25.3369
	B12	SYBR	twist	Unkn	sibap31	26.2348
	C01	SYBR		Unkn		13.7643
	C02	SYBR		Unkn		13.8418
	C03	SYBR		Unkn		24.0935
	C04	SYBR		Unkn		24.0802
	C05	SYBR		Unkn		22.8314
	C06	SYBR		Unkn		22.7721
	C07	SYBR		Unkn		25.6483
	C08	SYBR		Unkn		25.918
	C09	SYBR		Unkn		27.3487
	C10	SYBR		Unkn		27.0395
	C11	SYBR		Unkn		25.2351
	C12	SYBR		Unkn		26.0003
	D01	SYBR		Unkn		14.1622
	D02	SYBR		Unkn		13.8233
	D03	SYBR		Unkn		24.5387
	D04	SYBR		Unkn		24.3385
	D05	SYBR		Unkn		22.2935
	D06	SYBR		Unkn		22.6004
	D07	SYBR		Unkn		25.5423
	D08	SYBR		Unkn		25.7311
	D09	SYBR		Unkn		25.2182
	D10	SYBR		Unkn		25.5244
	D11	SYBR		Unkn		25.3215
	D12	SYBR		Unkn		26.5371
	E01	SYBR	zeb1	Unkn	sinegative	23.3365
	E02	SYBR	zeb1	Unkn	sinegative	23.4491
	E03	SYBR	zeb2	Unkn	sinegative	25.4558
	E04	SYBR	zeb2	Unkn	sinegative	25.5946
	E05	SYBR	vimentin	Unkn	sinegative	15.2491
	E06	SYBR	vimentin	Unkn	sinegative	15.2437
	E07	SYBR	fibronectin	Unkn	sinegative	22.9078
	E08	SYBR	fibronectin	Unkn	sinegative	22.9154
	E09	SYBR		Unkn	sinegative	24.7899
	E10	SYBR		Unkn	sinegative	24.8084
	E11	SYBR	MMP9	Unkn	sinegative	25.8414
	E12	SYBR	MMP9	Unkn	sinegative	26.3475
	F01	SYBR	zeb1	Unkn	sibap31	22.7124
	F02	SYBR	zeb1	Unkn	sibap31	22.3494
	F03	SYBR	zeb2	Unkn	sibap31	26.0933
	F04	SYBR	zeb2	Unkn	sibap31	26.2927
	F05	SYBR	vimentin	Unkn	sibap31	14.8786
	F06	SYBR	vimentin	Unkn	sibap31	15.0076
	F07	SYBR	fibronectin	Unkn	sibap31	23.1181
	F08	SYBR	fibronectin	Unkn	sibap31	23.9397
	F09	SYBR		Unkn	sibap31	23.6928
	F10	SYBR		Unkn	sibap31	23.4182
	F11	SYBR	MMP9	Unkn	sibap31	26.5315
	F12	SYBR	MMP9	Unkn	sibap31	26.7259
	G01	SYBR		Unkn		23.2752
	G02	SYBR		Unkn		23.3508
	G03	SYBR		Unkn		26.1115
	G04	SYBR		Unkn		25.9249
	G05	SYBR		Unkn		15.0199
	G06	SYBR		Unkn		14.5069
	G07	SYBR		Unkn		23.3904
	G08	SYBR		Unkn		23.432
	G09	SYBR		Unkn		25.3318
	G10	SYBR		Unkn		25.0871
	G11	SYBR		Unkn		27.7197
	G12	SYBR		Unkn		28.2013
	H01	SYBR		Unkn		23.145
	H02	SYBR		Unkn		22.8615
	H03	SYBR		Unkn		25.1057
	H04	SYBR		Unkn		25.192
	H05	SYBR		Unkn		15.3
	H06	SYBR		Unkn		14.9328
	H07	SYBR		Unkn		23.5162
	H08	SYBR		Unkn		23.9348
	H09	SYBR		Unkn		26.1636
	H10	SYBR		Unkn		25.6036
	H11	SYBR		Unkn		28.2186
	H12	SYBR		Unkn		27.9748

## Sheet: Run Information
File Name	admin_2019-05-31 14-40-36_BR001823 sibap31 bap31-flag emt 2.pcrd
Created By User	admin
Notes
ID
Run Started	2019-5-31 14:41:08 UTC +08:00
Run Ended	2019-5-31 16:23:04 UTC +08:00
Sample Vol	10
Lid Temp	105
Protocol File Name	bio-tool 10ul三步法.prcl
Plate Setup File Name	Quick Plate_96 wells_SYBR Only.pltd
Base Serial Number	BR001823
Optical Head Serial Number	788BR01792
CFX Manager Version	2.1.1022.0523.
