# Supplementary material for: BAP31 Regulates Wnt Signaling to Modulate Cell Migration in Lung Cancer
Source: Front Oncol. 2022 Mar 10;12:859195. doi: 10.3389/fonc.2022.859195 (PMC8960194; doi:10.3389/fonc.2022.859195)
Supplement: Supplementary file 1 [file DataSheet_1.zip › raw data/Fig 4/qPCR/admin_2019-05-31 16-25-38_BR001823 sibap31 bap31-flag cell cycle 3 - Quantification Summary.xls]

## Sheet: 0
	Well	Fluor	Target	Content	Sample	Cq	SQ
	A01	SYBR	gapdh	Unkn	sinegative	15.9404
	A02	SYBR	gapdh	Unkn	sinegative	15.6031
	A03	SYBR	profilin	Unkn	sinegative	18.1154
	A04	SYBR	profilin	Unkn	sinegative	18.279
	A05	SYBR	GSN	Unkn	sinegative	22.0276
	A06	SYBR	GSN	Unkn	sinegative	22.2845
	A07	SYBR	tropomysin	Unkn	sinegative	19.1326
	A08	SYBR	tropomysin	Unkn	sinegative	19.126
	A09	SYBR	caldeson	Unkn	sinegative	24.0282
	A10	SYBR	caldeson	Unkn	sinegative	23.6492
	A11	SYBR		Unkn	sinegative	24.0652
	A12	SYBR		Unkn	sinegative	24.2591
	B01	SYBR	gapdh	Unkn	sibap31	15.1415
	B02	SYBR	gapdh	Unkn	sibap31	15.2141
	B03	SYBR	profilin	Unkn	sibap31	16.9925
	B04	SYBR	profilin	Unkn	sibap31	17.1248
	B05	SYBR	GSN	Unkn	sibap31	21.4427
	B06	SYBR	GSN	Unkn	sibap31	20.8093
	B07	SYBR	tropomysin	Unkn	sibap31	17.6964
	B08	SYBR	tropomysin	Unkn	sibap31	18.378
	B09	SYBR	caldeson	Unkn	sibap31	21.6614
	B10	SYBR	caldeson	Unkn	sibap31	21.9351
	B11	SYBR		Unkn	sibap31	22.1636
	B12	SYBR		Unkn	sibap31	23.3292
	C01	SYBR		Unkn		14.5092
	C02	SYBR		Unkn		14.3916
	C03	SYBR		Unkn		16.4386
	C04	SYBR		Unkn		16.7816
	C05	SYBR		Unkn		22.1616
	C06	SYBR		Unkn		22.2044
	C07	SYBR		Unkn		16.3253
	C08	SYBR		Unkn		16.6905
	C09	SYBR		Unkn		22.2892
	C10	SYBR		Unkn		22.23
	C11	SYBR		Unkn		22.2261
	C12	SYBR		Unkn		22.6552
	D01	SYBR		Unkn		14.2207
	D02	SYBR		Unkn		14.0484
	D03	SYBR		Unkn		16.6658
	D04	SYBR		Unkn		16.4488
	D05	SYBR		Unkn		22.5806
	D06	SYBR		Unkn		22.75
	D07	SYBR		Unkn		16.503
	D08	SYBR		Unkn		16.7357
	D09	SYBR		Unkn		22.5551
	D10	SYBR		Unkn		22.1848
	D11	SYBR		Unkn		21.3759
	D12	SYBR		Unkn		22.3398
	E01	SYBR	beta-catenin	Unkn	sinegative	22.9797
	E02	SYBR	beta-catenin	Unkn	sinegative	22.5819
	E03	SYBR		Unkn	sinegative	18.9607
	E04	SYBR		Unkn	sinegative	19.1555
	E05	SYBR		Unkn	sinegative	21.9037
	E06	SYBR		Unkn	sinegative	21.9837
	E07	SYBR		Unkn	sinegative	17.9305
	E08	SYBR		Unkn	sinegative	17.9412
	E09	SYBR		Unkn	sinegative	21.3759
	E10	SYBR		Unkn	sinegative	21.5517
	E11	SYBR		Unkn	sinegative	23.9692
	E12	SYBR		Unkn	sinegative	24.4944
	F01	SYBR	beta-catenin	Unkn	sibap31	20.8531
	F02	SYBR	beta-catenin	Unkn	sibap31	20.9187
	F03	SYBR		Unkn	sibap31	19.6715
	F04	SYBR		Unkn	sibap31	19.5769
	F05	SYBR		Unkn	sibap31	20.5959
	F06	SYBR		Unkn	sibap31	20.5147
	F07	SYBR		Unkn	sibap31	18.2398
	F08	SYBR		Unkn	sibap31	18.7307
	F09	SYBR		Unkn	sibap31	19.1876
	F10	SYBR		Unkn	sibap31	18.6822
	F11	SYBR		Unkn	sibap31	21.2769
	F12	SYBR		Unkn	sibap31	21.269
	G01	SYBR		Unkn		21.6627
	G02	SYBR		Unkn		21.8462
	G03	SYBR		Unkn		19.2696
	G04	SYBR		Unkn		19.1528
	G05	SYBR		Unkn		21.1625
	G06	SYBR		Unkn		20.7349
	G07	SYBR		Unkn		18.6341
	G08	SYBR		Unkn		18.623
	G09	SYBR		Unkn		19.5131
	G10	SYBR		Unkn		19.2873
	G11	SYBR		Unkn		21.2061
	G12	SYBR		Unkn		21.6481
	H01	SYBR		Unkn		22.0455
	H02	SYBR		Unkn		21.6428
	H03	SYBR		Unkn		19.7249
	H04	SYBR		Unkn		19.7745
	H05	SYBR		Unkn		22.097
	H06	SYBR		Unkn		21.8377
	H07	SYBR		Unkn		19.0908
	H08	SYBR		Unkn		18.8384
	H09	SYBR		Unkn		19.9402
	H10	SYBR		Unkn		19.6489
	H11	SYBR		Unkn		19.4874
	H12	SYBR		Unkn		19.9392

## Sheet: Run Information
File Name	admin_2019-05-31 16-25-38_BR001823 sibap31 bap31-flag cell cycle 3.pcrd
Created By User	admin
Notes
ID
Run Started	2019-5-31 16:26:16 UTC +08:00
Run Ended	2019-5-31 18:08:17 UTC +08:00
Sample Vol	10
Lid Temp	105
Protocol File Name	bio-tool 10ul三步法.prcl
Plate Setup File Name	Quick Plate_96 wells_SYBR Only.pltd
Base Serial Number	BR001823
Optical Head Serial Number	788BR01792
CFX Manager Version	2.1.1022.0523.
