# Supplementary material for: BAP31 Regulates Wnt Signaling to Modulate Cell Migration in Lung Cancer
Source: Front Oncol. 2022 Mar 10;12:859195. doi: 10.3389/fonc.2022.859195 (PMC8960194; doi:10.3389/fonc.2022.859195)
Supplement: Supplementary file 1 [file DataSheet_1.zip › raw data/Fig 6/a549 sibap31+TGFβ1 cck8/sibap31+tgf 48h.xlsx]

## Sheet: 板1 - Sheet1
软件版本	2.01.14
实验文件路径:
方案文件路径:
板编号	板1
日期	2018-11-14
时间	11:53:17
检测仪类型:	Synergy H1
检测仪序列号:	271461
检测类型	检测仪
程序详细信息
板类型	96 WELL PLATE
孔选择	运行时间
检测	吸收光 终点
	全板
	波长: 450
	检测速度: 正常, 延迟: 100 msec, 测量值/数据点: 8
结果
实际温度:	26.1
		1	2	3	4	5	6	7	8	9	10	11	12
	A	a549 48h	sinegative	sibap31	sinegative+tgf	sibap31+tgf								450
	B		0.676	0.367	0.642	0.628								450
	C		0.696	0.371	0.581	0.663								450
	D		0.627	0.382	0.636	0.674								450
	E		0.722	0.405	0.583	0.656								450
	F		0.687	0.372	0.615	0.641								450
	G		0.127	0.127	0.132	0.134	blank							450
	H													450
